# Supplementary material for: Assessing the Performances of Protein Function Prediction Algorithms from the Perspectives of Identification Accuracy and False Discovery Rate
Source: Int J Mol Sci. 2018 Jan 8;19(1):183. doi: 10.3390/ijms19010183 (PMC5796132; doi:10.3390/ijms19010183)
Supplement: Supplementary file 1 [file ijms-19-00183-s001.zip]

Archive with 3 entries (3 files):
- Zhu-Supplementary Table S2.xlsx
- Zhu-Supplementary Table S3.docx
- Zhu-Supplementary Table S1.xlsx
