# Supplementary material for: Assessing the Performances of Protein Function Prediction Algorithms from the Perspectives of Identification Accuracy and False Discovery Rate
Source: Int J Mol Sci. 2018 Jan 8;19(1):183. doi: 10.3390/ijms19010183 (PMC5796132; doi:10.3390/ijms19010183)
Supplement: Supplementary file 1 [file ijms-19-00183-s001.zip › Zhu-Supplementary Table S2.xlsx]

## Sheet: Sheet1
	Tabel S2. Full list of the protein functional families covered by SVM-Prot and the prediction percentage of the SVM, kNN, PNN and BLAST models on the four species' genome.
	keywords	Protein Family	Human					A.thanalina					Tuberculosis					Yeast
			Uniprot (%)	SVM(%)	BLAST E=0.001 (%)	PNN(%)	KNN(%)	Uniprot (%)	SVM(%)	BLAST E=0.001 (%)	PNN(%)	KNN(%)	Uniprot (%)	SVM(%)	BLAST E=0.001 (%)	PNN(%)	KNN(%)	Uniprot (%)	SVM(%)	BLAST E=0.001 (%)	PNN(%)	KNN(%)
	KW-0020	Allergen	0.02	0.18	3.68	0.11	0.04	0.01	0.17	6.22	0.07	0.09	0	0	1.66	-	-	1.9	3.14	1.84	0.33	0.8
	KW-0049	Antioxidant	0.07	0.09	0.5	0.08	0.07	0.09	0.16	1.11	0.12	0.13	0.42	0.28	0.69	0.28	0.09	0	0.03	0.25	-	-
	KW-0092	Biotin	0.03	0.04	0.11	0.03	0.03	0.04	0.05	0.11	0.05	0.05	0.09	0.09	0.46	0.09	0.09	0	0.03	0.24	0.03	-
	KW-0104	Cadmium	0.04	0.05	0.46	0.05	0.05	0.09	0.05	2.09	0.05	0.05	0.05	0.05	1.99	0.05	-	0	0.03	0.48	0.01	0.01
	KW-0112	Calmodulin-binding	0.75	0.94	10.94	0.78	0.84	0.71	0.81	10.51	0.71	0.74	0	0	2.12	-	-	0.07	0.07	5.01	0.07	0.07
	KW-0114	cAMP	0.18	0.23	1.89	0.18	0.18	0.13	0.16	1.6	0.13	0.14	0.09	0.23	0.97	0.09	0.14	0.01	0.03	1.47	0.01	0.01
	KW-0117	Actin capping	0.09	0.12	0.72	0.1	0.1	0.05	0.07	0.11	0.05	0.05	0	0	0	-	-	0.01	0.1	0.12	0.01	0.03
	KW-0130	Cell adhesion	2.39	4.85	14.85	0.23	0.47	0.03	1.16	4.49	0.01	0.02	0.14	0.51	1.85	-	-	0.62	1.74	3.99	0.3	0.37
	KW-0140	cGMP	0.1	0.13	1.2	0.11	0.12	0.13	0.15	0.62	0.14	0.14	0	0	0.65	-	-	0.04	0.04	0.71	0.04	-
	KW-0147	Chitin-binding	0.02	0.16	0.36	0.02	0.1	0.08	0.24	3.57	0.08	0.18	0	0	0.05	-	-	0.74	0.04	0.09	-	-
	KW-0148	Chlorophyll	0	0.2	0	-	-	0.17	0.4	0.19	-	-	0	0.37	0.05	-	-	0.01	0.09	0	0.01	0.04
	KW-0156	Chromatin regulator	1.41	2.67	13.63	1.51	1.95	1.09	1.81	6.47	1.03	1.23	0	0	0.74	-	-	0	0.12	6.77	-	-
	KW-0157	Chromophore	0.07	0.15	2.1	0.07	0.1	0.28	0.38	0.88	0.23	0.3	0	0.05	0.78	-	-	0	0.06	0.61	-	0.03
	KW-0168	Coat proteins	0.25	0.82	3.69	-	0.09	0.2	0.7	1.44	-	0.09	0	0.65	0	-	0.05	0.4	2.02	1.37	-	-
	KW-0170	Cobalt-binding	0.07	0.41	1.31	-	-	0.1	0.35	1.69	-	-	0.37	2.12	4.11	-	-	0.39	0.71	1.55	-	-
	KW-0176	Collagen	0.42	0.45	2.07	0.43	0.43	0	0.01	0.32	-	-	0	0	0.37	-	-	0	0	0.3	-	-
	KW-0191	Covalent protein-RNA linkage	0	0	0.06	-	-	0	0.01	0.11	-	0.01	0	0	0	-	-	0	0.01	0.06	-	-
	KW-0195	Cyclin	0.16	0.24	0.4	0.18	0.19	0.33	0.36	0.61	0.34	0.34	0	0	0	-	-	0.03	0.06	0.54	0.03	0.03
	KW-0202	Cytokine	0.92	1.18	2.02	0.95	0.84	0	0.05	0.05	-	-	0	0	0.05	-	-	0	0	0.04	-	-
	KW-0226	DNA condensation	0.07	2.25	0.47	-	-	0.03	1.82	0.25	-	-	0.05	0.28	0.09	-	-	0.18	0.46	0.21	-	-
	KW-0229	DNA integration	0.04	0.16	0.33	-	-	0	0.04	0.05	-	-	0.14	0.28	0.32	-	-	0.06	0.12	1.52	0.06	0.01
	KW-0233	DNA recombination	0.42	1.47	3.08	-	-	0.32	0.98	2.02	-	-	0.83	3.14	1.89	-	-	0.27	0.7	4.15	-	-
	KW-0235	DNA replication	0.48	4.12	3.84	-	-	0.42	3.5	3.14	-	-	1.11	3.23	2.49	-	-	0	0.65	3.3	-	0.01
	KW-0236	DNA replication inhibitor	0.01	0.03	0.08	0.01	0.01	0	0.03	0.09	-	-	0	0.05	0.09	-	-	1.52	2.38	0.1	1.93	1.43
	KW-0239	DNA-directed DNA polymerase	0.1	0.48	0.57	-	-	0.08	0.26	0.55	-	-	0.37	0.6	0.88	-	-	0.12	0.18	2.07	0.12	0.04
	KW-0240	DNA-directed RNA polymerase	0.19	0.49	0.25	-	-	0.23	0.5	0.38	-	-	0.23	0.78	0.23	-	-	0.13	0.34	0.54	-	-
	KW-0251	Elongation factor	0.08	0.11	0.45	0.08	0.09	0.15	0.19	0.48	0.14	0.16	0.18	0.18	0.37	0.18	0.18	4	5.52	0.45	4.94	3.69
	KW-0261	Envelope proteins	0.1	0.46	0.39	0.02	0.03	0	1.04	0.01	0.01	0.04	0	0	0	-	-	0.01	0.01	0.01	0.01	-
	KW-0267	Excision nuclease	0	0	0.06	-	-	0.01	0.01	0.06	0.01	0.01	0.14	0.23	0.28	0.14	0.23	0.24	3.91	0.1	-	-
	KW-0273	Eye lens protein	0.08	0.12	0.89	0.12	0.12	0	0	0.44	-	-	0	0	0.6	-	-	0	0	0.52	-	-
	KW-0290	Folate-binding	0.04	0.04	0.07	0.04	0.04	0	0.01	0.02	-	0.01	0	0	0	-	-	0.18	2.77	0.01	0.13	1.15
	KW-0297	G protein coupled receptors	4.11	6.58	6.78	-	-	0.01	1.97	0.45	-	-	0	0.51	0	-	-	0.03	0.19	0.09	-	-
	KW-0339	Growth factor	0.65	0.93	2.5	0.71	0.73	0.12	0.18	0.24	0.13	0.14	0	0	0.09	-	-	0.01	0.03	0.07	-	-
	KW-0343	GTPase activation	0.97	1.19	5.47	0.93	1.02	0.28	0.24	1.36	0.21	0.23	0	0	0.09	-	-	0.15	3.32	1.67	0.09	2.11
	KW-0344	Guanine-nucleotide releasing factor	0.73	0.86	5.37	0.73	0.75	0.18	0.2	2.12	0.17	0.19	0	0	0.28	-	-	0.04	0.04	1.53	0.04	0.01
	KW-0358	Heparin-binding	0.44	0.67	6.28	0.51	0.49	0	0.01	0.49	-	0.01	0.05	0.05	0.18	0.05	-	0.1	0.1	0.3	0.1	0.04
	KW-0359	Herbicide resistance	0	0.04	0.21	-	-	0.03	0.11	0.67	-	-	0	0.09	0.69	-	-	0	0	0.28	-	-
	KW-0372	Hormone	0.46	0.95	2.44	0.55	0.58	0.25	0.58	1.01	0.24	0.4	0	0	0.05	-	-	0	0.07	0.33	0.03	0.04
	KW-0382	Hypotensive agent	0.01	0.04	0.61	0.03	0.01	0	0	0.01	-	-	0	0	0	-	-	0	0	0	-	-
	KW-0395	Inflammatory response	0.74	0.9	9.65	-	-	0	0.62	1.67	-	-	0	0.14	0.42	-	-	0.09	0.1	1.68	0.09	0.1
	KW-0396	Initiation factor	0.24	0.39	1.7	0.26	0.25	0.26	0.38	1.71	0.24	0.28	0.14	0.18	0.42	0.14	0.14	0	3.87	2.08	-	-
	KW-0399	Innate immunity	1.27	0.52	16.52	-	-	0.26	0.5	9.73	-	-	0	0.28	0.78	-	-	0	0.01	5.04	-	-
	KW-0401	Integrin	0.13	0.14	0.59	0.13	0.13	0	0	0.07	-	-	0	0	0	-	-	0	0	0.03	-	-
	KW-0407	Ion channel	1.73	2.2	5.89	1.73	1.86	0.77	1.21	3.93	0.81	1	0.05	0.09	0.92	0.05	0.09	1.38	4.7	2.51	-	-
	KW-0442	Lipid degradation	0.51	0.78	5.13	-	-	1.06	1.44	4.85	-	-	1.15	0.78	6.74	-	-	0	0.25	2.93	-	-
	KW-0443	Lipid metabolism	2.13	2.14	11.59	-	-	3.12	2.52	12.29	-	-	6.05	1.8	16.2	-	-	0.57	0.79	7.78	0.57	0.36
	KW-0444	Lipid synthesis	0.77	1.77	4.51	-	-	1.03	1.96	6.72	-	-	3.05	5.03	10.76	-	-	0	0.79	4.05	-	0.09
	KW-0445	Lipid transport	0.49	0.6	4.21	-	-	0.18	0.22	2.41	-	-	0.37	0.32	2.63	-	-	0.01	0.09	2.41	0.03	0.01
	KW-0448	Lipopolysaccharide biosynthesis	0	0.65	0.22	-	0.02	0.01	0.75	0.69	-	0.01	0	1.2	1.99	-	0.18	0.49	2.1	0.24	-	-
	KW-0449	Lipoprotein	4.05	0.88	24.21	-	-	2.76	0.6	18.62	-	-	2.03	3.6	6.69	-	-	0.51	0.86	10.03	-	-
	KW-0468; KW-0544; KW-0416; KW-0842	Structural proteins (Matrix protein,Core protein,Viral occlusion body,Keratin)	0.99	2.79	1.42	-	-	0.22	1.19	0.27	-	-	0	0.46	0.09	-	-	0	0.19	0.19	-	-
	KW-0481	Metalloenzyme inhibitor	0.05	0.06	0.5	0.06	0.06	0	0	0.01	-	-	0	0	0	-	-	0	0	0	-	-
	KW-0494	Milk protein	0.02	0.04	0.21	0.03	0.03	0	0.03	0	-	0.01	0	0	0	-	-	0	0.01	0	-	-
	KW-0497	Mitogen	0.2	0.65	4.37	0.3	0.35	0	0.07	0.52	0.01	0.02	0	0	0.05	-	-	0	0.01	0.34	-	-
	KW-0500	Molybdenum	0.03	0.06	0.21	0.03	0.04	0.08	0.08	0.62	0.08	0.08	0.37	0.46	0.97	0.37	0.14	0.55	3.09	0.39	0.91	0.76
	KW-0505	Motor protein	0.66	0.75	4.07	0.67	0.67	0.59	0.45	2.14	0.34	0.42	0	0	0.18	-	-	0	0.07	1.65	-	-
	KW-0506	mRNA capping	0.03	0.14	0.11	-	-	0.02	0.17	0.02	-	-	0	0	0	-	-	0.12	0.07	0.1	-	-
	KW-0514	Muscle protein	0.31	0.42	4.35	0.37	0.39	0	0.17	1.26	0.11	0.13	0	0	0.05	-	-	1.09	1.92	0.97	1.16	0.89
	KW-0515	Mutator protein	0.01	0.02	0.05	0.01	0.01	0.01	0.01	0.05	0.01	0.01	0.28	0.28	0.28	0.28	0.05	0	0.01	0.03	0.01	0.01
	KW-0527	Neuropeptide	0.12	0.28	1.04	0.13	0.16	0	0.05	0.01	-	-	0	0	0	-	-	0	0	0.03	-	-
	KW-0533	Nickel-binding	0.01	0.18	0.38	-	-	0.01	0.17	0.78	-	-	0.14	1.34	2.45	-	-	0.09	0.3	0.65	-	-
	KW-0543	Viral nucleoprotein	0	0.05	0.23	-	-	0	0.03	0.05	-	0.01	0	0	0.05	-	-	0	0.01	0.07	-	-
	KW-0568	Pathogenesis-related protein	0	0.08	0.09	0.04	0.05	0.13	0.2	0.91	0.15	0.16	0	0	0	-	-	0	0.04	0.06	0.01	0.03
	KW-0600	Photoreceptor	0.06	1.23	1.84	-	-	0.09	0.25	0.65	-	-	0	0.28	0.55	-	-	0.09	0.12	0.61	0.09	0.07
	KW-0601	Photorespiration	0	0.25	0.09	-	-	0.18	0.44	0.25	-	-	0	0.37	0.51	-	-	0.06	0.24	0.3	-	-
	KW-0602	Photosynthesis	0	0.98	0.27	-	-	0.71	1.98	1.16	-	-	0	3.19	0.92	-	-	0.07	0.52	0.3	-	-
	KW-0604	Photosystem II	0	0.33	0	-	-	0.3	0.98	0.43	-	-	0	0.69	0	-	-	0.04	0.21	0	-	-
	KW-0611	Plant defense	0	1.18	9.28	-	-	5.83	3.69	31.11	-	-	0	0.51	5.08	-	-	0	0.01	6.37	-	-
	KW-0618	Plastoquinone	0	0.05	0.04	-	0.03	0.13	0.16	0.22	0.15	0.15	0	0	0.51	-	-	0	0.04	0.01	0.01	0.01
	KW-0626	Porin	0.02	0.02	0.02	0.02	0.02	0.11	0.11	0.13	0.11	0.11	0.14	0.05	0.18	0.05	-	0	4	0.06	-	0.4
	KW-0630	Potassium-binding	0.64	1.53	4.14	-	-	0.85	0.86	4.3	-	-	0.46	0.55	2.82	-	-	0	0.45	2.59	-	-
	KW-0646	Protease inhibitor	0.61	0.94	2.55	0.69	0.58	0.11	0.39	0.55	0.12	0.19	0.05	0	0.09	-	-	0.65	3.3	0.31	-	-
	KW-0650	Protein phosphatase inhibitor	0.14	0.15	1.36	0.15	0.14	0.09	0.01	0.24	-	-	0	0	0.05	-	-	0	0	0.22	-	-
	KW-0652	Protein synthesis inhibitor	0.03	0.12	0.25	0.03	0.03	0.01	0.11	0.49	0.01	0.03	0	0	0	-	-	0	0.01	0.04	0.01	0.01
	KW-0694	RNA-binding proteins	3.3	5.42	15.38	-	-	4.39	4.18	13.47	-	-	3.05	6.97	7.99	-	-	0.34	1.1	12.25	0.25	0.34
	KW-0699	rRNA-binding proteins	0.12	0.85	1.26	-	-	0.16	1.37	3.01	-	-	1.85	3.23	2.95	-	-	0	0.94	2.43	-	-
	KW-0704	Schiff base	0.05	0.07	0.07	0.05	0.04	0.11	0.13	0.19	0.11	0.11	0.28	0.83	0.37	0.37	0.37	2.32	6.47	0.21	0.62	1.07
	KW-0711	Selenium	0.02	0.03	0.15	0.02	0.02	0.02	0.03	0.17	0.03	0.03	0	0.05	0.32	-	-	0.57	2.92	0.12	0.39	1.34
	KW-0729	SH3-binding	0.31	0.37	4.9	0.34	0.34	0	0	1.21	-	-	0	0	0.09	-	-	0	0	1.67	-	-
	KW-0730	Sialic acid	0.1	0.13	1.64	0.12	0.12	0	0.01	0.05	-	-	0	0	0.05	-	-	0	0	0.03	-	-
	KW-0731	Sigma factor	0	0	0	-	-	0.04	0.05	0.04	0.04	0.04	0.6	0.69	0.6	0.6	0.6	0.03	0.03	0	0.03	0.03
	KW-0734	Signal transduction inhibitor	0.22	0.23	1.22	0.21	0.21	0.01	0.01	0.74	0.01	0.01	0	0	0.05	-	-	0	0.01	0.7	0.01	-
	KW-0758	Storage protein	0	0	0.25	-	-	0.11	0.11	0.56	0.09	0.09	0	0	0	-	-	0	0.03	0.03	0.03	0.03
	KW-0786	Thiamine pyrophosphate binding	0.06	0.07	0.13	0.06	0.06	0.12	0.15	0.28	0.13	0.14	0.55	0.78	0.69	0.55	0.23	0.6	5.46	0.31	0.36	1.68
	KW-0820	tRNA-binding proteins	0.1	0.08	0.53	-	-	0.14	0.12	0.61	-	-	0.6	0.28	1.15	-	-	0.07	0.28	1.16	-	-
	KW-0830	Ubiquinone binding	0.08	0.71	0.12	0.19	0.6	0.13	0.25	0.42	0.17	0.18	0	0.37	0.88	0.05	0.18	1.01	5.74	0.27	-	-
	KW-0838	Vasoactive	0.06	0.14	0.8	0.07	0.07	0	0.01	0.04	-	-	0	0	0.14	-	-	0	0	0	-	-
	KW-0843	Virulence	0	0.23	7.09	-	-	0	0.28	9.11	-	-	5.49	0.42	19.21	-	-	0.16	0.22	8.76	0.16	0.13
	KW-0847	Vitamin C binding	0.1	0.12	0.18	0.1	0.09	0.07	0.11	0.53	0.07	0.08	0	0	0.14	-	-	0	2.93	0.03	-	-
	KW-0868	Chloride	0.35	0.41	1.08	0.36	0.35	0.07	0.16	0.74	0.07	0.12	0	0	0.78	-	-	2.05	4.09	0.33	2.83	2.87
	KW-0878	Amphibian defense peptide	0	0.08	0.12	0.08	-	0	0.04	0.07	0.04	0.04	0	0	0	-	-	0.01	0.01	0.03	0.01	0.01
	KW-0915	Sodium-binding	0.62	1.72	2.83	-	-	0.82	1.24	2.69	-	-	0.05	0.83	1.85	-	-	0	0.65	1.65	-	-
