# Supplementary material for: Assessing the Performances of Protein Function Prediction Algorithms from the Perspectives of Identification Accuracy and False Discovery Rate
Source: Int J Mol Sci. 2018 Jan 8;19(1):183. doi: 10.3390/ijms19010183 (PMC5796132; doi:10.3390/ijms19010183)
Supplement: Supplementary file 1 [file ijms-19-00183-s001.zip › Zhu-Supplementary Table S1.xlsx]

## Sheet: Table1
	Table S1 Predictive performance on these SVM, PNN, KNN are given in Sensitivity or Recall TP/(TP+FN), Specificity TN/(TN+FP), Accuracy (ACC) (TP+TN)/(TP+FN+TN+FP), and MCC (TP*TN-FP*FN)/((TP+FN)*(TP+FP)*(TN+FP)*(TN+FN))^(1/2).
	Uniprot keyword	Protein family	GO Category	Uniprot keyword	BLAST				SVM				PNN				KNN
					Sensitivity (%)	Specificity (%)	Accuracy (%)	MCC	Sensitivity (%)	Specificity (%)	Accuracy (%)	MCC	Sensitivity (%)	Specificity (%)	Accuracy (%)	MCC	Sensitivity (%)	Specificity (%)	Accuracy (%)	MCC
	KW-0140	cGMP binding	-	KW-0140	90	98.94	98.93	0.3	98.46	99.79	99.79	0.67	-	-	-	-	81.54	99.6	99.46	0.4
	KW-0711	Selenium binding	-	KW-0711	94.35	98.56	98.55	0.41	91.84	99.78	99.76	0.69	-	-	-	-	74.49	99.45	99.26	0.43
	KW-0694	RNA-binding proteins	GO:0003723	KW-0694	43.93	98.23	66.68	0.47	97.76	95.9	95.97	0.66	-	-	-	-	-		-	-
	KW-0157	Chromophore	GO:0018298	KW-0157	96.7	98.54	98.51	0.7	93.83	99.74	99.68	0.86	86.91	99.66	99.52	0.8	89.38	99.48	98.53	0.59
	KW-0494	Milk protein	-	KW-0494	93.62	99.99	99.98	0.93	92.16	100	99.99	0.96	-	-	-	-	74.51	99.48	99.38	0.34
	KW-0838	Vasoactive	GO:0050880	KW-0838	87.5	98.9	98.88	0.31	94.96	99.78	99.76	0.74	93.28	99.65	99.63	0.66	86.55	99.65	99.37	0.5
	KW-0652	Protein synthesis inhibitor	GO:0017148	KW-0652	93.18	98.97	98.96	0.3	84.87	99.77	99.71	0.73	81.82	99.63	99.55	0.64	79.39	99.49	99.14	0.5
	KW-0500	Molybdenum binding	-	KW-0500	87.88	98.45	98.39	0.45	84.3	99.74	99.69	0.66	-	-	-	-	71.07	99.47	99.24	0.47
	KW-0729	SH3-binding	GO:0017124	KW-0729	82.52	98.57	98.53	0.34	93.33	99.09	99.08	0.39	-	-	-	-	58.82	99.3	99.19	0.36
	KW-0843	Virulent protein	GO:0009405	KW-0843	70.1	99.11	97.33	0.75	94.29	99.68	99.63	0.86	70.52	99.8	99.46	0.75	64.16	99.13	98.4	0.58
	KW-0114	cAMP binding	-	KW-0114	80.43	98.95	98.9	0.36	97.29	99.77	99.72	0.93	-	-	-	-	85.57	99.62	98.06	0.66
	KW-0168	Coat proteins	GO:0030117	KW-0168	87.78	98.33	98.25	0.49	84.77	99.61	99.37	0.81	-	-	-	-	-		-	-
	KW-0236	DNA replication inhibitor	GO:0008156	KW-0236	88.24	98.94	98.93	0.3	97.93	99.67	99.66	0.8	97.11	99.65	99.63	0.79	93.8	99.7	99.1	0.59
	KW-0112	Calmodulin-binding	GO:0005516	KW-0112	90.52	98.57	98.5	0.56	84.09	99.76	99.7	0.73	82.93	99.83	99.75	0.75	70.12	99.43	99.12	0.5
	KW-0626	Porin	GO:0015288	KW-0626	87.25	98.91	98.86	0.46	93.9	99.79	99.78	0.68	87.8	99.68	99.65	0.58	79.27	99.65	99.48	0.46
	KW-0344	Guanine-nucleotide releasing factor	GO:0005085	KW-0344	74.09	98.57	98.44	0.39	83.33	99.72	99.69	0.57	89.74	99.64	99.62	0.56	93.59	99.15	98.95	0.31
	KW-0941	Suppressor of RNA silencing	-	KW-0941	86.84	98.96	98.94	0.35	95.4	99.78	99.73	0.89	91.03	99.69	99.59	0.84	93.1	99.06	98	0.52
	KW-0273	Eye lens protein	GO:0005212	KW-0273	94.74	98.95	98.94	0.38	98	100	100	0.99	100	99.65	99.65	0.53	96	99.76	99.63	0.43
	KW-0611	Plant defense	GO:0006952	KW-0611	66.86	98.73	97.56	0.65	100	99.68	99.69	0.94	66.56	99.67	98.91	0.74	100	99.49	97.27	0.63
	KW-0195	Cyclin	GO:0061575	KW-0195	89.34	98.92	98.89	0.44	97.96	99.78	99.78	0.6	89.8	99.84	99.83	0.62	75.51	99.63	99.53	0.39
	KW-0202	Cytokine	GO:0005125	KW-0202	87.78	97.56	97.47	0.47	91.29	99.71	99.66	0.78	-	-	-	-	70.54	99.64	99.19	0.61
	KW-0543	Viral nucleoprotein	GO:0019013	KW-0543	93.44	98.76	98.72	0.55	89.91	99.75	99.69	0.79	87.72	99.88	99.81	0.85	78.95	99.66	99.18	0.59
	KW-0868	Chloride binding	-	KW-0868	86.89	99.23	99.17	0.56	92	99.78	99.76	0.7	-	-	-	-	72	99.62	99.43	0.49
	KW-0401	Integrin	GO:0007229	KW-0401	85.71	98.98	98.97	0.25	89.47	99.78	99.77	0.42	86.36	99.67	99.66	0.34	90.91	99.72	99.67	0.3
	KW-0468; KW-0544; KW-0416; KW-0842	Structural proteins (Matrix protein,Core protein,Viral occlusion body,Keratin)	GO:0005198	KW-0468; KW-0544; KW-0416; KW-0842	93.3	98.34	98.11	0.82	98.46	99.04	98.93	0.96	-	-	-	-	-		-	-
	KW-0382	Hypotensive agent	GO:0008217	KW-0382	66.67	99.87	99.85	0.39	66.67	100	100	0.82	66.67	99.69	99.69	0.11	100	99.78	99.77	0.13
	KW-0568	Pathogenesis-related protein	GO:0009607	KW-0568	92.86	98.98	98.97	0.29	93.36	99.78	99.74	0.89	94.87	99.63	99.58	0.84	91.2	99.71	98.72	0.64
	KW-0650	Protein phosphatase inhibitor	GO:0004864	KW-0650	79.55	99.89	99.87	0.61	94.74	99.79	99.79	0.48	-	-	-	-	64	99.49	99.45	0.27
	KW-0497	Mitogen	GO:0051781	KW-0497	89.25	98.98	98.96	0.4	92.74	99.73	99.66	0.85	83.6	99.61	99.45	0.75	85.22	99.62	98.78	0.62
	KW-0601	Photorespiration	GO:0009853	KW-0601	97.98	98.91	98.89	0.77	99.69	99	99.16	0.98	95.15	99.65	98.6	0.96	96.35	99.71	81.39	0.62
	KW-0481	Metalloenzyme inhibitor	GO:0004857	KW-0481	78.43	99.98	99.95	0.81	83.33	99.78	99.76	0.47	88.89	99.87	99.86	0.6	69.44	99.47	99.4	0.3
	KW-0399	Innate immunity	GO:0045087	KW-0399	80.43	98.57	98.03	0.7	89.66	99.72	99.68	0.7	65.52	99.63	99.5	0.52	84.48	99.17	98.85	0.41
	KW-0847	Vitamin C binding	GO:0031418	KW-0847	94.21	98.96	98.94	0.46	91.89	99.79	99.78	0.53	97.3	99.69	99.69	0.48	81.08	99.64	99.56	0.35
	KW-0515	Mutator protein	GO:1990633	KW-0515	97.65	98.97	98.97	0.42	83.82	99.79	99.76	0.6	77.94	99.84	99.8	0.61	70.59	99.45	99.32	0.38
	KW-0343	GTPase activation	GO:0005096	KW-0343	76.06	98.57	98.4	0.47	92.45	99.67	99.65	0.66	86.73	99.82	99.78	0.72	61.95	99.44	99.25	0.46
	KW-0915	Sodium-binding	GO:0031402	KW-0915	94.82	98.27	98.1	0.83	90.91	99.65	99.39	0.9	-	-	-	-	-		-	-
	KW-0730	Sialic acid binding	-	KW-0730	73.33	98.76	98.73	0.22	76.19	99.79	99.78	0.36	90.48	99.6	99.59	0.32	80.95	99.66	99.61	0.28
	KW-0604	Photosystem II	GO:0009523	KW-0604	97.91	98.52	98.5	0.82	97.47	99.07	98.94	0.93	-	-	-	-	-		-	-
	KW-0251	Elongation factor	GO:0003746	KW-0251	99.51	98.57	98.6	0.83	96.72	99.67	99.62	0.92	84.14	99.67	99.29	0.85	95.84	99.46	97.21	0.63
	KW-0445	Lipid transport	GO:0006869	KW-0445	82.59	97.99	97.69	0.6	79.49	99.08	98.98	0.5	71.79	99.82	99.67	0.7	58.97	99.48	99.17	0.56
	KW-0395	Inflammatory response	GO:0006954	KW-0395	82.22	99.23	98.98	0.71	84.91	99.65	99.6	0.67	75	99.48	99.38	0.53	54.69	99.45	99.22	0.53
	KW-0358	Heparin-binding	GO:0008201	KW-0358	82.55	99.92	99.85	0.82	89.13	99.73	99.7	0.63	90.22	99.86	99.84	0.75	70.65	99.44	99.27	0.42
	KW-0731	Sigma factor	GO:0016987	KW-0731	88.42	99.21	99.18	0.44	87.04	99.78	99.76	0.56	83.33	99.85	99.83	0.61	68.52	99.69	99.59	0.43
	KW-0117	Actin capping	GO:0051693	KW-0117	94.55	99.08	99.07	0.35	93.98	99.75	99.74	0.7	91.18	99.8	99.78	0.71	73.53	99.42	99.22	0.43
	KW-0148	Chlorophyll	GO:0016168	KW-0148	98.48	98.9	98.89	0.84	97.35	99.75	99.66	0.95	-	-	-	-	-		-	-
	KW-0618	Plastoquinone binding	-	KW-0618	99.47	98.99	99	0.77	95.56	99.78	99.74	0.9	-	-	-	-	93.39	99.46	98.35	0.59
	KW-0261	Envelope proteins	GO:0019031	KW-0261	86.93	98.44	97.99	0.77	90	99.04	98.93	0.69	-	-	-	-	-		-	-
	KW-0442	Lipid degradation	GO:0016042	KW-0442	88.19	98.78	98.35	0.81	78.9	99.72	99.39	0.8	75.11	99.8	99.41	0.8	64.56	99.48	98.48	0.67
	KW-0449	Lipoprotein	GO:0055097; GO:0055096	KW-0449	87.84	98.38	96.34	0.88	90.59	98.55	97.62	0.89	-	-	-	-	-		-	-
	KW-0297	G protein coupled receptors	GO:0004930	KW-0297	93	98.53	98.16	0.86	95.26	98.06	97.69	0.91	94.04	99.67	98.82	0.95	96.64	98.9	86.44	0.63
	KW-0600	Photoreceptor	GO:0009881	KW-0600	91.41	99.45	99.38	0.74	91.73	99.6	99.33	0.91	80.85	99.86	99.09	0.88	61.19	99.43	97.04	0.72
	KW-0630	Potassium-binding	GO:0030955	KW-0630	95.78	98.3	98.08	0.89	90.39	99.75	99.54	0.89	-	-	-	-	-		-	-
	KW-0290	Folate-binding	GO:0005542	KW-0290	97.56	98.95	98.95	0.3	85	99.79	99.78	0.73	94.95	100	99.99	0.97	93.94	99.66	99.41	0.47
	KW-0226	DNA condensation	GO:0030261	KW-0226	87.38	98.71	98.55	0.65	85.71	99.03	98.89	0.68	69.66	99.69	99.31	0.72	83.15	99.61	98.58	0.64
	KW-0147	Chitin-binding	GO:0008061	KW-0147	86.96	98.96	98.94	0.34	91.75	99.72	99.68	0.78	75.36	99.61	99.47	0.63	93.84	98.57	98.05	0.37
	KW-0407	Ion channel	GO:0005216	KW-0407	92.14	98.55	98.4	0.74	90.58	99.62	99.49	0.84	-	-	-	-	75.71	99.01	97.96	0.57
	KW-0830	Ubiquinone binding	-	KW-0830	98.37	98.5	98.49	0.87	94.07	99.72	99.56	0.92	82.58	99.46	98.98	0.82	91.47	99.73	97.2	0.68
	KW-0176	Collagen	GO:0005581	KW-0176	100	98.95	98.95	0.49	96.83	99.78	99.77	0.64	96.83	99.64	99.64	0.55	84.13	99.68	99.54	0.43
	KW-0527	Neuropeptide	GO:0007218	KW-0527	75.97	98.9	98.82	0.38	85.96	99.73	99.71	0.54	79.31	99.66	99.63	0.46	79.31	99.69	99.57	0.43
	KW-0359	Herbicide resistance	GO:0009635	KW-0359	93.1	98.96	98.92	0.57	95.22	99.62	99.56	0.86	96.65	99.67	99.63	0.89	95.22	99.75	98.37	0.65
	KW-0267	Excision nuclease	GO:0004518	KW-0267	100	98.96	98.97	0.69	97.19	99.79	99.77	0.88	93.46	99.63	99.58	0.79	95.75	99.48	98.71	0.55
	KW-0229	DNA integration	GO:0015074	KW-0229	92.83	99.32	99.21	0.8	86.63	98.01	97.22	0.8	72.79	99.84	97.96	0.83	68.94	99.61	95.08	0.73
	KW-0514	Muscle protein	-	KW-0514	94.22	98.95	98.92	0.57	95.38	99.75	99.73	0.74	89.23	99.69	99.65	0.67	80	99.6	99.32	0.51
	KW-0786	Thiamine pyrophosphate binding	-	KW-0786	97.08	98.95	98.93	0.71	96.04	99.73	99.7	0.85	87.7	99.89	99.79	0.87	74.76	99.43	98.8	0.58
	KW-0372	Hormone	GO:0005179	KW-0372	92.23	98.34	98.26	0.62	85.09	99.72	99.61	0.8	76.88	99.8	99.59	0.77	69.67	99.62	99	0.64
	KW-0170	Cobalt-binding	GO:0050897	KW-0170	91.89	98.55	98.27	0.81	85.22	99.69	99.17	0.85	-	-	-	-	-		-	-
	KW-0191	Covalent protein-RNA linkage	GO:0018144	KW-0191	89.09	98.73	98.72	0.29	95.74	99.77	99.76	0.6	90.74	99.89	99.88	0.7	74.07	99.44	99.33	0.34
	KW-0704	Schiff base binding	-	KW-0704	98.59	98.56	98.56	0.8	93.2	99.65	99.52	0.89	-	-	-	-	73.3	99.4	97.92	0.66
	KW-0820	tRNA-binding proteins	GO:0000049	KW-0820	98.86	98.2	98.31	0.94	94.12	99.71	99.69	0.74	-	-	-	-	-		-	-
	KW-0339	Growth factor	GO:0008083	KW-0339	94.05	98.99	98.95	0.65	84.3	99.69	99.62	0.76	86.01	99.81	99.72	0.8	76.54	99.66	99.16	0.61
	KW-0878	Amphibian defense peptide	GO:0006952	KW-0878	100	98.91	98.92	0.62	100	99.63	99.64	0.93	66.56	99.68	98.92	0.74	100	99.47	97.26	0.62
	KW-0130	Cell adhesion	GO:0007155	KW-0130	83.71	98.57	97.8	0.79	85.87	99	98.71	0.75	-	-	-	-	-		-	-
	KW-0444	Lipid synthesis	GO:0008610	KW-0444	95.28	97.65	97.18	0.91	82.22	99.07	98.3	0.81	-	-	-	-	-		-	-
	KW-0505	Motor protein	GO:0098840	KW-0505	93.38	98.96	98.91	0.63	89.47	99.75	99.72	0.69	80.7	99.86	99.8	0.72	64.04	99.45	99.25	0.46
	KW-0092	Biotin binding	-	KW-0092	90.91	98.95	98.94	0.29	77.78	99.78	99.77	0.34	-	-	-	-	83.33	99.41	99.37	0.2
	KW-0049	Antioxidant	GO:0016209	KW-0049	94.15	99.23	99.2	0.6	89	99.76	99.73	0.67	86	99.84	99.8	0.71	69	99.42	99.24	0.43
	KW-0396	Initiation factor	GO:0003743	KW-0396	96.88	98.92	98.86	0.83	91.36	99.66	99.5	0.87	74.21	99.82	99.32	0.81	77.64	99.45	97.98	0.65
	KW-0239	DNA-directed DNA polymerase	GO:0003887	KW-0239	87.11	99.12	98.8	0.79	81.93	98.58	97.6	0.79	80.21	99.48	98.35	0.84	51.09	99.35	96.49	0.76
	KW-0235	DNA replication	GO:0006260	KW-0235	90.25	99.16	97.85	0.91	85.6	96.66	96	0.71	76.77	98.87	97.56	0.78	59.7	98.47	95.18	0.68
	KW-0104	Cadmium binding	-	KW-0104	87.5	98.98	98.97	0.27	81.82	99.79	99.78	0.27	-	-	-	-	72.73	99.68	99.66	0.21
	KW-0506	mRNA capping	GO:0006370	KW-0506	86.93	98.55	98.43	0.58	80.77	99.65	99.58	0.61	82.69	99.88	99.82	0.77	61.54	99.49	99.27	0.5
	KW-0233	DNA recombination	GO:0006310	KW-0233	91.94	97.89	97.06	0.88	85.74	97.33	95.61	0.83	77.58	98.98	95.81	0.83	67.46	99.22	90.31	0.71
	KW-0448	Lipopolysaccharide biosynthesis	GO:0009103	KW-0448	91.58	98.59	98.34	0.8	76.64	99.62	99.41	0.7	-	-	-	-	-		-	-
	KW-0646	Protease inhibitor	GO:0030414	KW-0646	87.81	98.78	98.63	0.66	79.79	99.73	99.63	0.69	75.53	99.37	99.25	0.53	67.02	99.43	99.09	0.53
	KW-0240	DNA-directed RNA polymerase	GO:0003899	KW-0240	95.92	98.79	98.52	0.92	85.92	97.92	96.66	0.86	-	-	-	-	-		-	-
	KW-0699	rRNA-binding proteins	GO:0019843	KW-0699	88.69	98.02	93.62	0.87	92.86	98.61	98.57	0.58	96.04	98.96	98.94	0.64	96.04	98.27	97.5	0.39
	KW-0020	Allergen	-	KW-0020	76.32	98.92	98.78	0.48	84.81	99.69	99.66	0.57	86.42	99.84	99.81	0.69	74.07	99.48	99.32	0.41
	KW-0602	Photosynthesis	GO:0015979	KW-0602	97.47	98.56	98.45	0.92	93.31	98.06	97.84	0.8	81.58	99.47	98.66	0.84	86.15	99.65	95.91	0.69
	KW-0734	Signal transduction inhibitor	GO:0009968	KW-0734	81.25	98.97	98.94	0.31	84.62	99.71	99.69	0.45	84.62	99.68	99.66	0.43	87.18	99.63	99.54	0.34
	KW-0156	Chromatin regulator	GO:0016568	KW-0156	82.42	98.76	98.43	0.68	76.43	99.01	98.76	0.59	68.24	99.45	99.11	0.63	59.8	98.96	98.32	0.56
	KW-0533	Nickel-binding	GO:0016151	KW-0533	91.09	98.9	98.67	0.8	77.61	99.01	98.72	0.63	-	-	-	-	-		-	-
	KW-0443	Lipid metabolism	GO:0006629	KW-0443	93.93	97.65	96.74	0.91	79.5	99.08	98.87	0.62	72.05	99.05	98.76	0.57	72.05	97.77	97.04	0.42
	KW-0758	Storage protein	GO:0045735	KW-0758	81.58	99.45	99.39	0.5	50	99.78	99.77	0.15	-	-	-	-	62.5	99.46	99.45	0.15
